# Supplementary material for: Effect of Gas Exchange Rate, Vessel Type, Planting Density, and Genotype on Growth, Photosynthetic Activity, and Ion Uptake of In Vitro Potato Plants
Source: Plants (Basel). 2024 Oct 9;13(19):2830. doi: 10.3390/plants13192830 (PMC11479155; doi:10.3390/plants13192830)
Supplement: Supplementary file 1 [file plants-13-02830-s001.zip]

Archive with 1 entries (1 files):
- plants-3098243-supplementary.pdf
